# Supplementary material for: Extracellular Vesicle Mitochondrial DNA Reflects Podocyte Mitochondrial Stress and Is Associated with Relapse in Nephrotic Syndrome
Source: Int J Mol Sci. 2025 Jul 26;26(15):7245. doi: 10.3390/ijms26157245 (PMC12346890; doi:10.3390/ijms26157245)
Supplement: Supplementary file 1 [file ijms-26-07245-s001.zip]

Archive with 1 entries (1 files):
- ijms-3752838-supplementary.pdf
